# Supplementary material for: Inhibitors of Fumarylacetoacetate Hydrolase Domain Containing Protein 1 (FAHD1)
Source: Molecules. 2021 Aug 18;26(16):5009. doi: 10.3390/molecules26165009 (PMC8398924; doi:10.3390/molecules26165009)
Supplement: Supplementary file 1 [file molecules-26-05009-s001.zip]

Archive with 1 entries (1 files):
- molecules-1308499-SI.pdf
